# Supplementary material for: Myo-Inositol Reverses TGF-β1-Induced EMT in MCF-10A Non-Tumorigenic Breast Cells
Source: Cancers (Basel). 2023 Apr 15;15(8):2317. doi: 10.3390/cancers15082317 (PMC10136889; doi:10.3390/cancers15082317)
Supplement: Supplementary file 1 [file cancers-15-02317-s001.zip]

Archive with 1 entries (1 files):
- cancers-2338986-supplementary.pdf
